# Supplementary material for: Quantification of Movement in Stroke Patients under Free Living Conditions Using Wearable Sensors: A Systematic Review
Source: Sensors (Basel). 2022 Jan 28;22(3):1050. doi: 10.3390/s22031050 (PMC8840016; doi:10.3390/s22031050)
Supplement: Supplementary file 1 [file sensors-22-01050-s001.zip]

Archive with 1 entries (1 files):
- sensors-1520070-supplementary.xlsx
