# Supplementary material for: Quantification of Movement in Stroke Patients under Free Living Conditions Using Wearable Sensors: A Systematic Review
Source: Sensors (Basel). 2022 Jan 28;22(3):1050. doi: 10.3390/s22031050 (PMC8840016; doi:10.3390/s22031050)
Supplement: Supplementary file 1 [file sensors-22-01050-s001.zip › sensors-1520070-supplementary.xlsx]

## Sheet: Sheet1
Checklist for measuring study quality
Reporting
	Bailey et al. (2015)[8]	Chen et al. (2018)[9]	Halloran et al. (2019)	Held et al. (2018)[28]	Held et al. (2019)[29]	Iacovelli et al. (2019) [30]	Leuenberger et al. (2017)[14]	Lucas et al. (2019) [15]	(Michielsen et al., 2012)[16]	(Narai et al., 2016)[10]	(Prajapati et al., 2011)[17]	(Punt et al., 2017) [11]	(Rand & Eng, 2015)[18]	(Rand & Eng, 2012)[5]	(Sanchez et al., 2015) [19]	(Thrane et al., 2011)[20]	(Urbin et al., 2015)[21]	(Uswatte et al., 2005)[22]	(Uswatte et al., 2006)[23]	(van der Pas et al., 2011)[24]	(Vega-Gonzalez et al., 2005)[25]	(Vega-González & Granat, 2005)[26]	(Waddell et al., 2019) [27]	Description	Modifications to the original B&D tool
1. Is the hypothesis/aim/objective of the study clearly described?	1	1	1	1	1	1	1	1	1	1	1	1	1	1	1	1	1	0	0	1	1	1	1
2. Are the main outcomes to be measured clearly described in the Introduction or Methods section?	1	1	0	1	1	1	1	1	1	1	1	1	1	0	1	1	1	1	1	1	1	1	1	If the main outcomes are ﬁrst mentioned in the Results section, the question should be answered no.
3. Are the characteristics of the patients included in the study clearly described ?	1	1	0	1	1	1	1	0	1	1	1	1	1	1	1	1	1	1	1	1	0	0	1	In cohort studies and trials, inclusion and/or exclusion criteria should be given. In case-control studies, a case-deﬁnition and the source for controls should be given.	time after stroke should be stated
4. Are the interventions of interest clearly described?	1	1	0	1	1	1	1	1	1	1	1	1	1	1	1	1	1	1	1	1	1	1	1	Treatments and placebo (where relevant) that are to be compared should be clearly described.	* method is clearly described, sensors location, tasks..
5. Are the distributions of principal confounders in each group of subjects to be compared clearly described?	2	2	0	2	2	2	0	0	2	2	1	2	1	2	2	2	2	2	2	2	2	2	2	A list of principal confounders is provided.	most of the time confounders are excluded with the inclusion criteria
6. Are the main ﬁndings of the study clearly described?	1	1	1	1	1	1	1	1	1	1	1	1	1	1	1	1	1	0	0	1	0	1	1	Simple outcome data (including denomina­tors and numerators) should be reported for all major ﬁndings so that the reader can check the major analyses and conclusions. (This question does not cover statistical tests which are considered below).
7. Does the study provide estimates of the random variability in the data for the main outcomes?	1	1	0	1	0	1	1	1	0	1	1	1	1	1	1	1	1	1	1	1	0	1	1	In non normally distributed data the inter-quartile range of results should be reported. In normally distributed data the standard error, standard deviation or conﬁ­dence intervals should be reported. If the distribution of the data is not described, it must be assumed that the estimates used were appropriate and the question should be answered yes.
8. Have all important adverse events that may be a consequence of the intervention been reported?	NA	NA	NA	NA	NA	NA	NA	NA	NA	NA	NA	NA	NA	NA	NA	NA	NA	NA	NA	NA	NA	NA	NA	NA	Non applicable
9. Have the characteristics of patients lost to follow-up been described?	NA	NA	NA	NA	NA	NA	NA	NA	NA	NA	NA	NA	NA	NA	NA	NA	NA	NA	NA	NA	NA	NA	NA	NA	Non applicable
10. Have actual probability values been reported(e.g.0.035 rather than <0.05) for the main outcomes except where the probability value is less than 0.001?	1	1	1	0	0	1	1	0	1	0	0	1	1	1	1	1	1	0	0	1	1	1	1		<0.01
Reporting Score	9	9	3	8	7	9	7	5	8	8	7	9	8	8	9	9	9	6	6	9	6	8	9
External validity
All the following criteria attempt to address the representativeness of the ﬁndings of the study and whether they may be generalised to the population from which the study subjects were derived.
11. Were the subjects asked to participate in the study representative of the entire population from which they were recruited?	1	1	0	1	0	1	0	0	0	1	1	1	1	1	0	0	0	0	0	1	1	1	1	The study must identify the source population for patients and describe how the patients were selected. Patients would be representative if they comprised the entire source population, an unselected sample of consecutive patients, or a random sample. Random sampling is only feasible where a list of all members of the relevant population exists. Where a study does not report the proportion of the …
12. Were those subjects who were prepared to participate representative of the entire population from which they were recruited?	1	1	0	1	1	0	0	0	1	1	1	1	0	1	1	0	1	1	1	1	0	0	1	The proportion of those asked who agreed should be stated. Validation that the sample was representative would include demonstrating that the distribution of the main confounding factors was the same in the study sample and the source population.
13. Were the staff, places, and facilities where the patients were treated, representative of the treatment the majority of patients receive?	1	1	0	1	1	1	1	1	1	1	1	1	1	1	1	1	1	1	1	1	1	1	1	For the question to be answered yes the study should demonstrate that the intervention was representative of that in use in the source population. The question should be answered no if, for example, the intervention was undertaken in a specialist centre unrepresentative of the hospitals most of the source population would attend.
External Validity Score	3	3	0	3	2	2	1	1	2	3	3	3	2	3	2	1	2	2	2	3	2	2	3
Internal validity -bias
14. Was an attempt made to blind study subjects to the intervention they have received ?	NA	NA	NA	NA	NA	NA	NA	NA	NA	NA	NA	NA	NA	NA	NA	NA	NA	NA	NA	NA	NA	NA	NA	NA	Non applicable
15. Was an attempt made to blind those measuring the main outcomes of the intervention?	NA	NA	NA	NA	NA	NA	NA	NA	NA	NA	NA	NA	NA	NA	NA	NA	NA	NA	NA	NA	NA	NA	NA	NA	Non applicable
16. If any of the results of the study were based on “data dredging”, was this made clear?	1	1	1	1	1	1	1	1	1	1	1	1	1	1	1	1	1	1	1	1	1	1	1	Any analyses that had not been planned at the outset of the study should be clearly indicated. If no retrospective unplanned subgroup analyses were reported, then answer yes.
17. In trials and cohort studies, do the analyses adjust for different lengths of follow-up of patients, or in case-control studies, is the time period between the intervention and outcome the same for cases and controls ?	NA	NA	NA	NA	NA	NA	NA	NA	NA	NA	NA	NA	NA	NA	NA	NA	NA	NA	NA	NA	NA	NA	NA	NA	Non applicable
18. Were the statistical tests used to assess the main outcomes appropriate?	1	1	0	0	1	1	1	1	1	1	1	1	1	0	1	1	1	1	1	1	1	1	1	The statistical techniques used must be appropriate to the data. For example non­parametric methods should be used for small sample sizes. Where little statistical analysis has been undertaken but where there is no evidence of bias, the question should be answered yes. If the distribution of the data (normal or not) is not described it must be assumed that the estimates used were appropriate and …
19. Was compliance with the intervention/s reliable?	1	1	0	1	1	1	1	1	1	1	1	1	1	1	1	1	1	1	1	1	1	1	1	Where there was non compliance with the allocated treatment or where there was contamination of one group, the question should be answered no. For studies where the effect of any misclassiﬁcation was likely to bias any association to the null, the question should be answered yes.	if non-compliance patients removed = 1
20. Were the main outcome measures used accurate (valid and reliable)?	1	1	0	1	1	1	1	1	1	1	1	1	1	0	1	1	1	1	1	1	0	1	1	For studies where the outcome measures are clearly described, the question should be answered yes. For studies which refer to other work or that demonstrates the outcome measures are accurate, the question should be answered as yes.
Internal Validity Score	4	4	1	3	4	4	4	4	4	4	4	4	4	2	4	4	4	4	4	4	3	4	4
Internal validity -confounding (selection bias)
21. Were the patients in different intervention groups (trials and cohort studies) or were the cases and controls (case-control studies) recruited from the same population?	NA	NA	NA	NA	NA	NA	NA	NA	NA	NA	NA	NA	NA	NA	NA	NA	NA	NA	NA	NA	NA	NA	NA	NA	Non applicable
22. Were study subjects in different intervention groups (trials and cohort studies) or were the cases and controls (case-control studies) recruited over the same period of time?	0	0	0	1	1	1	1	1	1	1	1	1	0	1	0	0	0	0	0	1	0	0	1	For a study which does not specify the time period over which patients were recruited, the question should be answered as unable to determine.
23. Were study subjects randomised to intervention groups?	NA	NA	NA	NA	NA	NA	NA	NA	NA	NA	NA	NA	NA	NA	NA	NA	NA	NA	NA	NA	NA	NA	NA	NA	Non applicable
24. Was the randomised intervention assignment concealed from both patients and health care staff until recruitment was complete and irrevocable?	NA	NA	NA	NA	NA	NA	NA	NA	NA	NA	NA	NA	NA	NA	NA	NA	NA	NA	NA	NA	NA	NA	NA	NA	Non applicable
25. Was there adequate adjustment for confounding in the analyses from which the main ﬁndings were drawn?	1	1	0	1	1	1	0	0	1	1	1	1	1	1	1	1	1	1	1	1	1	1	1	This question should be answered no for trials if: the main conclusions of the study were based on analyses of treatment rather than intention to treat; the distribution of known confounders in the different treatment groups was not described; or the distribution of known confounders differed between the treatment groups but was not taken into account in the analyses. In non­randomised studies if…	participants with confounders were removed? (inclusion/exclusion criteria)
26. Were losses of patients to follow-up taken into account?	1	1	0	1	1	1	1	1	1	1	1	1	1	1	1	1	1	1	1	1	1	1	1	If the numbers of patients lost to follow-up are not reported, the question should be answered as unable to determine. If the proportion lost to follow-up was too small to affect the main ﬁndings, the question should be answered yes.
Selection Bias Score	2	2	0	3	3	3	2	2	3	3	3	3	2	3	2	2	2	2	2	3	2	2	3
Power
27. Did the study have suffcient power to detect a clinically important effect where the probability value for a dfference being due to chance is less than 5%?	0	0	0	0	0	0	0	0	0	1	0	0	0	0	0	0	1	0	0	0	0	0	0	Sample sizes have been calculated to detect a difference of x% and y%.	power calculation = 1 , no = 0
Power Score	0	0	0	0	0	0	0	0	0	1	0	0	0	0	0	0	1	0	0	0	0	0	0
Total
	Bailey et al. (2015)[8]	Chen et al. (2018)[9]	Halloran et al. (2019)	Held et al. (2018)[28]	Held et al. (2019)[29]	Iacovelli et al. (2019) [30]	Leuenberger et al. (2017)[14]	Lucas et al. (2019) [15]	(Michielsen et al., 2012)[16]	(Narai et al., 2016)[10]	(Prajapati et al., 2011)[17]	(Punt et al., 2017) [11]	(Rand & Eng, 2015)[18]	(Rand & Eng, 2012)[5]	(Sanchez et al., 2015) [19]	(Thrane et al., 2011)[20]	(Urbin et al., 2015)[21]	(Uswatte et al., 2005)[22]	(Uswatte et al., 2006)[23]	(van der Pas et al., 2011)[24]	(Vega-Gonzalez et al., 2005)[25]	(Vega-González & Granat, 2005)[26]	(Waddell et al., 2019) [27]
Total Score	18	18	4	17	16	18	14	12	17	19	17	19	16	16	17	16	18	14	14	19	13	16	19
			Excluded from data synthesis
			Halloran S, Tang L, Guan Y, Shi J, Eyre J. Remote monitoring of stroke patients' rehabilitation using wearable accelerometers. Proc Int Symp on Wearable Computers, ISWC72-77, 2019. DOI: 10.1145/3341163.3347731
